# Supplementary material for: The Development of Cell-Penetrating Peptides for Efficient and Selective In Vivo Expression of mRNA in Spleen Tissue
Source: Pharmaceutics. 2023 Mar 15;15(3):952. doi: 10.3390/pharmaceutics15030952 (PMC10055000; doi:10.3390/pharmaceutics15030952)
Supplement: Supplementary file 1 [file pharmaceutics-15-00952-s001.zip]

Archive with 1 entries (1 files):
- pharmaceutics-2217773-supplementary.pdf
